# Supplementary material for: Synthesis, Characterization and Antimicrobial and Anticancer Evaluations of Some Novel Heteroannulated Difuro[3,2-c:3′,2′-g]Chromenes
Source: Molecules. 2024 May 15;29(10):2319. doi: 10.3390/molecules29102319 (PMC11123756; doi:10.3390/molecules29102319)
Supplement: Supplementary file 1 [file molecules-29-02319-s001.zip]

Archive with 1 entries (1 files):
- molecules-2959640-supplementary.pdf
